# Supplementary material for: Omega-3- and Resveratrol-Loaded Lipid Nanosystems for Potential Use as Topical Formulations in Autoimmune, Inflammatory, and Cancerous Skin Diseases
Source: Pharmaceutics. 2021 Aug 4;13(8):1202. doi: 10.3390/pharmaceutics13081202 (PMC8401194; doi:10.3390/pharmaceutics13081202)
Supplement: Supplementary file 1 [file pharmaceutics-13-01202-s001.zip]

Archive with 1 entries (1 files):
- pharmaceutics-1306972-supplementary.pdf
